# Supplementary material for: Identification of Phenotypic Lipidomic Signatures in Response to Long Chain n‐3 Polyunsaturated Fatty Acid Supplementation in Humans
Source: J Am Heart Assoc. 2021 Jan 19;10(3):e018126. doi: 10.1161/JAHA.120.018126 (PMC7955441; doi:10.1161/JAHA.120.018126)
Supplement: Supplementary file 1 — Data S1–S2 [file JAH3-10-e018126-s001.xls]

## Sheet: All data
																																																	CE 12:0
																				Triglycerides (mmol/L)			Total cholesterol (mmol/L)				HDL (mmol/L)			LDL (mmol/L)				Percent change TAG		Percent Change Chol		% change HDL	% Change LDL			Participant ID	% change MS determined	%Change TAG Laval	Residual Laval %		Participant ID		µmol/L
Participant ID	sex (1=men, 2=women)	age	Height (m)	Weight_pre (kg)	Weight_post (kg)	BMI_pre (kg/m2)	BMI_post (kg/m2)	Waist_circ_pre (cm)	Waist_circ_post (cm)	Hip_circ_pre (cm)	Hip_circ_pre (cm)	glycemia_pre (mmol/L)	glycemia_post (mmol/L)	insulin_pre (pmol/L)	insulin_post (pmol/L)	ApoB_pre (g/L)	ApoB_post (g/L)		nomat	1. Pre-intervention	2. post-intervention		1. Pre-intervention	2. post-intervention			pre-supplementation	post-supplementation		pre-supplementation	post-supplementation		nomat														ID	Pre	Post
1	2	22	1.589	65.3	65.3	25.8622	25.8622	72.6	71	97.9	97.2	4.2	4.2	70	110	0.63	0.6		1	0.88	0.9		4.1	4.03			1.58	1.78		2.12	1.84		1	2.27273		-1.70732		12.6582	-13.2075			1	-32.1694	2.27273	29.8703		01	0.391175	0.641527
2	1	27	1.714	87.1	88.4	29.6481	30.0906	83.2	83.3	104.3	104.1	5.4	5.2	49	46	0.37	0.47		2	0.49	0.44		3.1	3.01			1.86	2.16		1.02	0.65		2	-10.2041		-2.90323		16.129	-36.2745			2	5.20336	-10.2041	-13.9735		02	0.500704	0.578939
3	2	50	1.68	74.3	72.7	26.3251	25.7582	81.6	82.6	104	104.5	5.4	5.4	67	71	1.02	1.14		3	1.51	0.69		6.14	6.71			1.7	1.8		3.75	4.59		3	-54.3046		9.28339		5.88235	22.4			3	-44.7278	-54.3046	-16.1668		03	1.48647	1.67423
5	1	33	1.695	69.8	70.6	24.295	24.5734	87.9	87.8	101.3	100.4	4.7	4.7	58	46	1.16	1.11		5	1.3	0.84		5.51	5.41			1.09	1.18		3.82	3.84		5	-35.3846		-1.81488		8.25688	0.52356			5	-32.073	-35.3846	-7.86794		05	0.406822	0.359881
6	2	49	1.55	75.4	75.5	31.384	31.4256	88.1	89.5	112.1	112.3	5.5	5.9	47	59	0.66	0.71		6	1.1	0.68		4.83	5.32			2.07	2.33		2.25	2.68		6	-38.1818		10.1449		12.5604	19.1111			6	-35.1085	-38.1818	-8.11743		06	2.92599	0.891879
7	2	23	1.652	83	83.6	30.4129	30.6328	89	88.3	118.2	118.6	5.3	4.8	160	98	1.39	1.3		7	3.1	2.36		6.2	6.11			1.24	1.3		3.53	3.72		7	-23.871		-1.45161		4.83871	5.38244			7	-8.44774	-23.871	-16.183		07	1.28305	1.33
9	1	32	1.786	127.2	128.9	39.8772	40.4101	118.5	118.5	124.3	124.5	4.6	4.9	74	94	1.28	1.1		9	1.61	1.65		6.25	5.3			1.26	1.29		4.25	3.25		9	2.48447		-15.2		2.38095	-23.5294			9	0.0171129	2.48447	3.06788		09	1.51776	1.75246
10	2	22	1.657	71.7	71.3	26.114	25.9684	77.1	77.3	106.5	106	4	4.7	78	103	1.27	1.2		10	1.91	1.66		6.56	6.1			1.9	2.05		3.78	3.29		10	-13.089		-7.0122		7.89474	-12.963			10	-21.7185	-13.089	5.7371		10	2.64434	2.8947
13	1	44	1.768	85.6	84.8	27.3848	27.1288	94	95.5	103.7	103.5	5.2	5.1	92	69	1.16	1.11		13	0.65	0.52		5.52	5.3			1.49	1.56		3.73	3.5		13	-20		-3.98551		4.69799	-6.16622			13	-23.0076	-20	-0.0918965		13	2.48787	1.14223
14	2	40	1.724	93.1	92.2	31.3239	31.021	97.7	94.5	112	112.7	5.2	5.6	61	73	0.71	0.64		14	1.1	0.69		4.29	3.96			1.31	1.37		2.47	2.27		14	-37.2727		-7.69231		4.58015	-8.09717			14	-33.0263	-37.2727	-8.95597		14	2.3314	1.72117
15	2	38	1.598	84.4	84.5	33.0513	33.0905	83.5	82.7	118.6	117.3	5	4.9	88	63	0.96	0.94		15	1.03	0.87		5.54	5.31			1.41	1.31		3.66	3.6		15	-15.534		-4.15162		-7.0922	-1.63934			15	-12.2876	-15.534	-4.62324		15	1.28305	3.17634
16	2	25	1.613	68.6	68.6	26.3667	26.3667	74.7	74.1	107.7	108.5	4.4	5.1	65	68	0.69	0.69		16	0.6	0.5		3.53	3.62			1.16	1.13		2.09	2.26		16	-16.6667		2.54958		-2.58621	8.13397			16	-15.407	-16.6667	-3.1378		16	1.68988	2.80081
17	1	35	1.864	91.4	89.5	26.306	25.7591	92.3	91.1	106.9	112.5	4.5	4.7	76	61	1.09	0.97		17	1.17	0.92		5.26	4.86			1.02	1.01		3.7	3.43		17	-21.3675		-7.60456		-0.980392	-7.2973			17	-15.1172	-21.3675	-8.08184		17	2.84775	3.9274
18	1	29	1.786	95.7	97.5	30.0019	30.5662	99.3	95.1	109.5	113.1	4.9	4.9	89	87	1.22	1.05		18	1.27	1.15		6.15	5.5			1.23	1.19		4.34	3.78		18	-9.44882		-10.5691		-3.25203	-12.9032			18	-17.628	-9.44882	5.94415		18	4.91316	1.78376
20	2	29	1.573	74.6	73.8	30.1496	29.8263	96.9	97	112.3	110.1	5	4.8	74	69	0.71	0.69		20	1.67	1.53		4.42	4.42			1.63	1.7		2.02	2.02		20	-8.38323		0		4.29448	0			20	-3.46265	-8.38323	-4.87926		20	1.26741	1.68988
21	2	44	1.614	65.9	66.4	25.2975	25.4895	81.2	80.3	103	103	5.7	6.3	64	74	0.86	0.9		21	0.75	0.82		5.91	5.85			1.8	2		3.77	3.47		21	9.33333		-1.01523		11.1111	-7.95756			21	3.56094	9.33333	6.94241		21	3.00422	2.22187
22	2	23	1.654	111.6	114.6	40.7937	41.8903	114.5	125.5	129.5	130.7	4.6	5	190	187	1.19	1.27		22	2.34	1.84		6.55	7.36			1.89	2.21		3.58	4.3		22	-21.3675		12.3664		16.9312	20.1117			22	-17.7501	-21.3675	-5.87204		22	2.39399	5.30433
23	2	46	1.593	70.3	70.7	27.7028	27.8604	83.3	83.2	103.3	105.3	5.1	5.3	67	79	1.1	0.98		23	1.33	1.23		5.34	4.82			1.25	1.2		3.48	3.05		23	-7.5188		-9.73783		-4	-12.3563			23	-18.1006	-7.5188	8.27081		23	2.53481	3.28587
24	2	45	1.665	88.8	89	32.032	32.1042	99.1	96.5	119.5	117.2	5.1	5.6	101	69	0.84	0.81		24	4.08	2.15		4.5	4.05			1.12	1.29		1.5	1.77		24	-47.3039		-10		15.1786	18			24	-45.9265	-47.3039	-8.15998		24	1.0327	1.0327
25	1	27	1.852	88.2	85.5	25.715	24.9278	95.7	93.4	108.3	106.3	4.9	5.2	89	110	1.41	1.49		25	2.23	2.22		6.36	6.75			0.93	1.04		4.4	4.69		25	-0.44843		6.13208		11.828	6.59091			25	-4.0352	-0.44843	3.53609		25	2.65999	1.07964
26	1	36	1.861	97.6	97.1	28.181	28.0367	99.8	100	109	108.5	4.9	5.5	77	67	0.97	0.91		26	1.27	1.11		5.65	5.3			1.23	1.38		3.84	3.41		26	-12.5984		-6.19469		12.1951	-11.1979			26	-9.74314	-12.5984	-3.82322		26	1.78376	1.65858
27	1	35	1.662	73.7	74.7	26.6812	27.0432	96.7	96.6	99	99	5.3	5.3	67	66	1.58	1.56		27	1.1	1.19		7.73	7.81			1.25	1.29		5.97	5.97		27	8.18182		1.03493		3.2	0			27	16.5707	8.18182	-5.12825		27	2.48787	4.20904
28	2	22	1.686	75.1	74.8	26.4195	26.314	79.8	78	109.8	108	4.5	5	56	72	0.42	0.54		28	0.92	0.99		3.47	3.81			1.67	1.95		1.38	1.41		28	7.6087		9.79827		16.7665	2.17391			28	10.5711	7.6087	-0.66589		28	1.68988	4.97575
29	1	28	1.844	106.3	105.7	31.2616	31.0852	98.9	102.2	117.3	115.3	4.8	4.8	95	88	0.94	0.87		29	1.18	0.84		4.42	4.01			0.77	0.72		3.11	2.9		29	-28.8136		-9.27602		-6.49351	-6.75241			29	-33.2929	-28.8136	-0.273008		29	0.797997	0.406822
30	1	29	1.853	85.9	85.2	25.0174	24.8135	93.4	92.6	107.3	107.2	5	5.3	47	54	0.71	0.84		30	0.57	0.46		4.5	4.31			1.57	1.51		2.67	2.59		30	-19.2982		-4.22222		-3.82166	-2.99625			30	-8.14794	-19.2982	-11.8619		30	0.719762	2.3314
31	1	44	1.783	74.2	73.9	23.34	23.2457	81.2	82.2	96.2	100.3	4.7	4.9	51	37	0.84	0.71		31	0.74	0.56		5.08	4.79			1.98	1.97		2.76	2.56		31	-24.3243		-5.70866		-0.505051	-7.24638			31	6.36242	-24.3243	-29.0665		31	3.22328	2.69128
33	2	24	1.596	95.8	96.4	37.6097	37.8452	96	96.3	124.9	126	4.7	4.7	115	91	0.89	0.88		33	1.32	1.66		5.34	5.42			2.05	2.07		2.68	2.59		33	25.7576		1.49813		0.97561	-3.35821			33	-23.4761	25.7576	46.0589		33	2.0967	2.25317
34	2	36	1.594	81.6	84.3	32.1154	33.1781	88.9	90	116.4	118.1	5.2	5.4	100	137	1.08	1.04		34	1.47	1.15		5.67	5.3			1.18	1.11		3.81	3.66		34	-21.7687		-6.52557		-5.9322	-3.93701			34	-19.9862	-21.7687	-4.39649		34	0.578939	1.12658
35	2	33	1.687	79.1	80.1	27.7937	28.1451	92.1	92.2	116.3	117.2	4.9	4.8	59	94	0.78	0.77		35	0.67	0.71		5.02	4.88			1.82	1.72		2.89	2.83		35	5.97015		-2.78884		-5.49451	-2.07612			35	11.4942	5.97015	-3.07913		35	1.22047	1.59599
36	2	27	1.591	78.8	79.1	31.1305	31.249	86.2	88.1	113.6	113.2	4.6	4.7	65	97	0.61	0.95		36	0.9	0.7		4.75	4.72			1.98	2		2.36	2.4		36	-22.2222		-0.631579		1.0101	1.69492			36	-36.4792	-22.2222	8.99255		36	2.69128	0.688468
37	1	31	1.773	90.4	92	28.7575	29.2665	95.9	97.2	108	105.2	3.5	5.3	262	277	1.19	1.3		37	3.62	3.45		5.43	5.76			0.73	0.72		3.04	3.45		37	-4.69613		6.07735		-1.36986	13.4868			37	-5.19327	-4.69613	0.260356		37	0.93882	2.00282
38	1	50	1.861	106.4	106.3	30.722	30.6931	102.9	105	113.5	113.2	5.5	6.1	149	166	1.18	1.17		38	2.63	2.45		5.89	5.69			1.05	1.04		3.63	3.52		38	-6.84411		-3.39559		-0.952381	-3.0303			38	-0.469096	-6.84411	-5.85262		38	1.72117	1.87764
39	2	22	1.509	58.8	60.3	25.8225	26.4813	77.3	83.3	105.1	105.3	4.7	4.2	84	42	0.73	0.68		39	0.4	0.35		4.23	3.48			1.61	1.23		2.44	2.09		39	-12.5		-17.7305		-23.6025	-14.3443			39	-25.5146	-12.5	9.51216		39	0.797997	0.594586
40	1	23	1.752	104.6	106.3	34.0772	34.631	106.5	106.2	117.1	118	6.1	5.3	909	227	0.81	0.86		40	1.41	0.91		4.73	4.73			1.29	1.27		2.79	3.04		40	-35.461		0		-1.55039	8.96057			40	-42.7059	-35.461	0.979902		40	1.40823	0.78235
41	1	41	1.773	80.4	78.2	25.5764	24.8765	83.3	83	104.3	104	4.7	5	46	58	1.11	1.06		41	1.08	0.9		5.81	5.87			1.29	1.5		4.02	3.96		41	-16.6667		1.0327		16.2791	-1.49254			41	-22.0263	-16.6667	2.41776		41	0.78235	1.70552
43	2	35	1.584	60	61	23.9134	24.3119	80.2	80.2	108	108	4.5	4.2	53	53	0.71	0.65		43	0.69	0.5		4.14	3.53			1.51	1.4		2.31	1.9		43	-27.5362		-14.7343		-7.28477	-17.7489			43	-42.3336	-27.5362	8.5922		43	0.719762	0.547645
44	2	30	1.772	93.3	93	29.7135	29.618	100.3	101.5	116.3	112.5	4.3	4.2	109	101	0.66	0.67		44	0.81	0.81		4.12	3.99			1.47	1.4		2.28	2.22		44	0		-3.15534		-4.7619	-2.63158			44	-18.569	0	16.1828		44	1.75246	0.829291
45	1	49	1.761	92.3	93.1	29.7634	30.0214	102.2	101.7	113.9	113.5	4.3	4.7	82	61	0.61	0.73		45	1.49	1.36		3.93	4.51			1.04	1.08		2.21	2.8		45	-8.72483		14.7583		3.84615	26.6968			45	16.6343	-8.72483	-22.0883		45	0.93882	0.563292
46	2	48	1.63	96.2	95.3	36.2076	35.8689	110.4	116.4	126.2	128.5	5.3	5.7	63	78	0.95	0.97		46	1.63	0.9		4.97	4.76			1.02	1.24		3.2	3.11		46	-44.7853		-4.22535		21.5686	-2.8125			46	-49.8567	-44.7853	-2.34274		46	4.27163	1.15788
49	1	25	1.75	83.1	82	27.1347	26.7755	95.3	95.4	108.3	107.9	5.1	4.5	145	81	0.79	0.77		49	1.64	0.84		4.28	3.74			1.15	1.41		2.38	1.94		49	-48.7805		-12.6168		22.6087	-18.4874			49	-40.9881	-48.7805	-13.7813		49	0.485057	1.33
50	2	25	1.682	73.6	73	26.0151	25.803	93	90.3	102.5	105.2	4.6	4.5	66	50	0.68	0.63		50	0.78	0.61		4.06	3.54			1.35	1.36		2.35	1.9		50	-21.7949		-12.8079		0.740741	-19.1489			50	-29.7815	-21.7949	3.79856		50	1.64294	1.61164
51	1	36	1.793	85.7	84.9	26.6576	26.4087	91.6	91.7	106.9	105.2	6	6.2	58	56	1.03	1.02		51	1.21	0.92		4.72	5			1.04	1.12		3.12	3.46		51	-23.9669		5.9322		7.69231	10.8974			51	-21.14	-23.9669	-5.62633		51	2.12799	3.9274
52	2	39	1.756	94.6	93.9	30.6791	30.4521	105.7	105.2	115.6	115.4	5.7	6.1	134	107	0.81	0.96		52	1.28	0.75		5.11	5.09			1.51	1.69		3.01	3.06		52	-41.4062		-0.391389		11.9205	1.66113			52	-41.4932	-41.4062	-5.98317		52	2.80081	0.954467
54	1	40	1.825	93.6	93.7	28.1028	28.1329	107.4	107.1	109.6	108.5	5	4.8	115	117	0.72	0.89		54	3.92	2.65		4.04	3.89			0.7	0.64		1.54	2.03		54	-32.398		-3.71287		-8.57143	31.8182			54	-23.9814	-32.398	-11.6726		54	0.62588	0.641527
56	1	39	1.78	124	125.3	39.1365	39.5468	129.2	127.9	129.7	125.8	6.4	5.6	536	156	1.11	1.18		56	1.69	1.25		5.72	6.11			1.34	1.48		3.6	4.06		56	-26.0355		6.81818		10.4478	12.7778			56	-43.5756	-26.0355	11.1353		56	2.04976	1.33
57	2	32	1.57	85.8	83.9	34.8087	34.0379	91	93.1	120.6	121.3	5	4.9	79	108	0.88	0.95		57	0.54	0.42		4.56	4.57			1.68	1.61		2.63	2.77		57	-22.2222		0.219298		-4.16667	5.32319			57	-43.0517	-22.2222	14.5089		57	2.23752	0.891879
58	1	40	1.805	96	97.9	29.4657	30.0489	102.4	104.5	112.2	111.5	6.2	5.3	109	77	1.07	1.16		58	1.74	0.81		4.99	4.96			1.22	1.03		2.97	3.56		58	-53.4483		-0.601202		-15.5738	19.8653			58	-61.6117	-53.4483	-1.13976		58	1.97152	1.51776
59	1	40	1.91	94.4	95.6	25.8765	26.2054	101.2	98.2	109.7	110.3	4.8	4.5	58	72	0.73	0.73		59	0.95	1.42		4.53	4.53			1.22	1.16		2.87	2.72		59	49.4737		0		-4.91803	-5.22648			59	58.5106	49.4737	0.963432		59	0.876232	0.516351
60	2	45	1.643	80.5	80.5	29.8209	29.8209	99.5	99.1	109.5	110.1	5.5	4.6	71	64	0.52	0.56		60	0.83	0.41		3.8	3.83			1.51	1.76		1.91	1.88		60	-50.6024		0.789474		16.5563	-1.57068			60	-49.7294	-50.6024	-8.26666		60	0.516351	1.0327
61	1	49	1.815	109.9	111.2	33.3614	33.756	113.4	114.2	110	110.4	4.5	4.7	131	127	1.27	1.27		61	1.52	1.59		6.36	6.48			1.17	1.17		4.49	4.58		61	4.60526		1.88679		0	2.00445			61	-11.0467	4.60526	14.4745		61	1.11094	0.735409
62	2	35	1.57	74.4	72.1	30.1838	29.2507	93	94	109	107.8	4.8	5	129	70	0.77	0.83		62	1.43	0.64		5.04	4.84			1.35	1.67		3.03	2.88		62	-55.2448		-3.96825		23.7037	-4.9505			62	-58.8348	-55.2448	-5.26688		62	0.594586	0.516351
64	1	36	1.848	99.4	101	29.106	29.5745	102	104	114.9	114.3	5	4.9	113	82	0.89	0.94		64	1.01	1.22		5.35	5.52			1.69	1.72		3.2	3.24		64	20.7921		3.17757		1.77515	1.25			64	3.5674	20.7921	18.3957		64	1.11094	2.61305
65	1	19	1.752	77.6	77.9	25.281	25.3787	84.6	84.9	101.2	100.5	4.7	5.6	58	64	0.71	0.7		65	0.87	0.82		4.4	4.05			1.68	1.27		2.32	2.4		65	-5.74713		-7.95455		-24.4048	3.44828			65	6.3338	-5.74713	-10.4653		65	0.578939	0.797997
66	1	32	1.689	70.7	71.6	24.7834	25.0988	85	85.5	95	95.5	4.5	4.8	42	.	1.1	,		66	0.83	0.88		5.59	4.63			1.3	1.19		3.91	3.04		66	6.0241		-17.1735		-8.46154	-22.2506			66	47.5401	6.0241	-33.2786		66	1.28305	0.891879
67	2	23	1.61	62.6	61.9	24.1503	23.8803	79	80.3	103.5	101	4.7	5.3	71	80	0.77	1.01		67	1.2	0.87		4.54	5.59			1.65	2.25		2.34	2.94		67	-27.5		23.1278		36.3636	25.641			67	-13.9182	-27.5	-15.2207		67	0.375528	0.891879
68	1	30	1.808	73.7	74.1	22.5461	22.6684	85.3	86.2	104.7	104.6	4.2	4.1	37	37	0.74	0.76		68	0.56	0.39		4.75	3.54			1.62	1.26		2.87	2.1		68	-30.3571		-25.4737		-22.2222	-26.8293			68	-37.7772	-30.3571	1.94705		68	0.594586	0.422469
69	2	47	1.657	73.7	73.6	26.8425	26.806	97.3	96.5	106.3	106.3	4.2	5.4	50	73	0.72	0.86		69	0.86	0.79		4.51	4.97			1.68	1.94		2.43	2.67		69	-8.13953		10.1996		15.4762	9.87654			69	-2.90767	-8.13953	-5.10135		69	0.813644	0.954467
70	2	34	1.639	74.3	74.8	27.6586	27.8448	93.3	93	108.5	108.3	4.7	4.6	76	78	1.19	1.15		70	2.31	1.13		5.74	5.84			1.28	1.46		3.4	3.86		70	-51.0823		1.74216		14.0625	13.5294			70	-53.6494	-51.0823	-5.4565		70	2.42529	1.70552
71	1	22	1.712	76.2	76.5	25.9984	26.1008	87	87	99.9	99.1	4.3	4.1	114	119	0.99	1.06		71	1.97	2.55		4.97	4.57			1.01	0.88		3.05	2.52		71	29.4416		-8.04829		-12.8713	-17.377			71	22.473	29.4416	11.1778		71	1.47082	1.25176
73	2	38	1.793	91	90.6	28.3062	28.1817	94.8	93.3	115.3	116.2	5	5.1	75	66	0.64	0.75		73	0.67	0.87		4	3.97			1.38	1.28		2.31	2.29		73	29.8507		-0.75		-7.24638	-0.865801			73	34.1574	29.8507	1.78015		73	0.719762	0.970114
74	1	26	1.74	67.9	69.3	22.427	22.8894	79.1	79.2	95.2	95.1	4.8	4.4	43	49	0.64	0.77		74	0.7	0.63		4.06	4.27			1.27	1.53		2.47	2.45		74	-10		5.17241		20.4724	-0.809717			74	-22.3064	-10	9.31954		74	1.40823	0.766703
76	2	28	1.61	71	68.7	27.3909	26.5036	80.4	80.8	109.3	109.3	4.4	5.1	48	61	0.79	0.75		76	1.36	0.76		4.34	4.43			1.48	1.59		2.23	2.49		76	-44.1176		2.07373		7.43243	11.6592			76	-51.6147	-44.1176	-0.199579		76	0.751056	1.00141
77	2	48	1.72	109.5	112.1	37.0133	37.8921	130.3	130.2	138.3	138.9	5.1	5.3	65	66	0.61	0.74		77	0.67	0.75		4.74	5.8			2.41	2.71		2.02	2.75		77	11.9403		22.3629		12.4481	36.1386			77	-4.09623	11.9403	15.976		77	1.45517	2.17493
78	1	39	1.72	70.9	71.9	23.9657	24.3037	80.2	80.4	98.6	99.9	4.6	4.6	49	42	0.54	0.61		78	0.67	0.57		4.38	4.53			2.16	2.34		1.91	1.93		78	-14.9254		3.42466		8.33333	1.04712			78	14.5162	-14.9254	-26.5111		78	0.985761	1.34564
79	1	23	1.8	82.9	83.8	25.5864	25.8642	90.4	95.2	103.8	105.7	5.6	5.6	62	70	0.52	0.36		79	0.91	0.79		3.66	3.4			1.83	1.87		1.41	1.17		79	-13.1868		-7.10383		2.18579	-17.0213			79	-30.4306	-13.1868	12.9514		79	0.78235	0.719762
80	2	39	1.63	62.9	63.2	23.6742	23.7871	78.3	78.6	100.6	99.7	5.3	5.4	65	51	0.82	0.75		80	0.55	0.63		4.8	4.83			1.53	1.81		3.02	2.73		80	14.5455		0.625		18.3007	-9.60265			80	-13.518	14.5455	26.4889		80	1.81505	1.40823
83	2	27	1.605	67.7	67.9	26.2808	26.3584	94.1	95	105.3	105.8	5.4	5	188	161	0.42	0.43		83	0.77	0.83		3.23	3.38			1.49	1.4		1.39	1.6		83	7.79221		4.64396		-6.04027	15.1079			83	3.26318	7.79221	5.65119		83	0.62588	0.578939
84	2	32	1.732	70	67.8	23.3347	22.6013	91.9	85.4	101.3	102.5	4.8	4.4	52	35	0.5	0.5		84	0.8	0.51		2.73	2.54			0.88	0.99		1.48	1.32		84	-36.25		-6.95971		12.5	-10.8108			84	-50.9132	-36.25	7.07929		84	0.688468	0.547645
86	2	22	1.635	77.9	77.7	29.1408	29.066	101.9	95.7	115.5	113.1	5.5	5.6	92	84	0.55	0.73		86	0.75	0.41		3.74	3.97			1.42	1.74		1.98	2.04		86	-45.3333		6.14973		22.5352	3.0303			86	-45.6346	-45.3333	-6.43438		86	1.47082	0.93882
87	2	39	1.625	63	63.4	23.858	24.0095	86.8	89.1	100.2	103.6	4.5	4.5	54	68	0.66	0.76		87	0.47	0.44		3.87	4.35			1.38	1.57		2.27	2.58		87	-6.38298		12.4031		13.7681	13.6564			87	-13.4068	-6.38298	5.46713		87	1.23611	1.37694
88	2	38	1.62	79.3	79.8	30.2164	30.407	97.1	98.9	110.2	111.2	5.1	5.7	107	95	1.15	1.11		88	0.95	1.18		5.93	5.82			1.55	1.51		3.94	3.77		88	24.2105		-1.85497		-2.58065	-4.31472			88	19.8834	24.2105	8.12014		88	1.50211	1.07964
89	2	30	1.64	86.6	90.6	32.1981	33.6853	102.3	101.4	112	113.1	5	4.9	256	320	0.82	1.06		89	3.08	3.74		4.81	5.95			1.34	1.37		2.05	2.86		89	21.4286		23.7006		2.23881	39.5122			89	23.2241	21.4286	2.53433		89	2.55046	3.06681
90	2	32	1.69	75.3	76.2	26.3646	26.6797	93.5	93.9	104.4	106.1	3.5	4.6	51	86	0.82	0.86		90	1.72	1.45		4.85	5.41			1.78	2.25		2.28	2.49		90	-15.6977		11.5464		26.4045	9.21053			90	-13.7953	-15.6977	-3.5215		90	2.17493	1.87764
91	1	20	1.72	75.3	74.4	25.4529	25.1487	88.5	88.2	102.3	101.2	4.3	5.2	52	77	0.64	0.73		91	0.82	1.11		3.95	4.53			1.45	1.42		2.12	2.6		91	35.3659		14.6835		-2.06897	22.6415			91	22.5433	35.3659	17.043		91	1.53341	1.2987
92	2	25	1.6	60.9	60.2	23.7891	23.5156	88.8	88.1	102.2	102.1	4.7	4.7	111	109	0.52	0.54		92	0.92	0.77		3.29	3.64			1.44	1.55		1.43	1.74		92	-16.3043		10.6383		7.63889	21.6783			92	-43.4882	-16.3043	20.7931		92	0.547645	0.985761
93	2	48	1.58	66	66.5	26.4381	26.6384	90	91	105.4	105.1	5.2	5.3	71	57	0.84	1.07		93	1.07	1.24		4.9	5.06			1.34	1.41		3.07	3.08		93	15.8879		3.26531		5.22388	0.325733			93	23.5439	15.8879	-3.27476		93	1.33	2.48787
94	2	23	1.723	74.8	74.5	25.196	25.0949	77.5	78	106.2	106.2	4.3	4.2	64	59	0.74	0.98		94	1.28	1.12		4.8	4.71			1.74	1.61		2.47	2.59		94	-12.5		-1.875		-7.47126	4.8583			94	-25.6519	-12.5	9.62742		94	3.69269	3.20764
95	1	37	1.8	79.6	80.1	24.5679	24.7222	96.9	95.6	106.9	105.3	5.2	5.4	66	67	0.7	0.67		95	0.58	1.01		4.08	4.53			1.56	1.69		2.25	2.38		95	74.1379		11.0294		8.33333	5.77778			95	49.0931	74.1379	33.5318		95	1.89329	1.26741
97	1	46	1.74	81.9	81.5	27.0511	26.919	89.7	87.1	104.4	98.1	5	5.2	63	59	0.85	1.1		97	1.8	1.85		4.45	4.74			0.94	0.95		2.68	2.94		97	2.77778		6.51685		1.06383	9.70149			97	11.5651	2.77778	-6.33105		97	1.68988	1.73682
98	2	24	1.69	92	91.9	32.2118	32.1767	103.3	103	123.5	119.8	5.1	5.1	111	69	1.1	1.14		98	1.58	1.02		6.15	6.25			1.91	2.04		3.51	3.74		98	-35.443		1.62602		6.80628	6.55271			98	-36.2726	-35.443	-4.40165		98	1.11094	0.907526
99	1	36	1.81	87.2	85.1	26.617	25.976	103.4	101.2	106.3	105.1	4.6	4.8	91	127	0.97	0.71		99	1.7	1.6		4.66	3.83			1.06	0.75		2.82	2.34		99	-5.88235		-17.8112		-29.2453	-17.0213			99	-22.8697	-5.88235	13.91		99	1.0327	1.54905
100	2	25	1.535	59.5	57.5	25.2523	24.4034	86.1	86	99.2	97.1	4.8	4.9	54	40	0.5	0.56		100	1.2	0.52		4.42	4.76			2.44	2.81		1.43	1.71		100	-56.6667		7.69231		15.1639	19.5804			100	-62.4336	-56.6667	-3.66833		100	0.704115	2.65999
101	1	23	1.743	85.3	83.6	28.0772	27.5177	91.5	91.3	105	104	4.6	5	87	71	0.59	0.67		101	1.05	0.61		3.5	3.58			1.06	1.09		1.96	2.21		101	-41.9048		2.28571		2.83019	12.7551			101	-40.6381	-41.9048	-7.19943		101	1.42388	1.94023
102	2	19	1.59	66.2	64.5	26.1857	25.5132	93.3	91.3	104.6	103.1	4.8	5	75	96	0.69	0.82		102	0.55	0.61		4.19	4.3			1.64	1.93		2.3	2.09		102	10.9091		2.6253		17.6829	-9.13043			102	26.5108	10.9091	-10.7437		102	0.891879	2.6287
103	2	26	1.725	76.4	77.6	25.6753	26.0786	86.2	86	106.5	107.3	4.5	4.9	43	74	0.46	0.56		103	0.41	0.39		3.25	3.19			1.25	1.12		1.81	1.89		103	-4.87805		-1.84615		-10.4	4.41989			103	-0.803335	-4.87805	-3.60604		103	1.18917	1.36129
104	1	33	1.867	127.2	127.7	36.4921	36.6355	126.7	124.7	124.7	125.9	5.5	5.9	94	170	0.71	0.82		104	1.62	1.71		4.27	4.87			1.13	1.25		2.4	2.83		104	5.55556		14.0515		10.6195	17.9167			104	8.63894	5.55556	-1.09734		104	1.39258	0.485057
105	1	29	1.795	82.9	82	25.7292	25.4498	84.4	84.1	104.2	103.9	5.1	5.1	53	52	0.75	0.58		105	0.73	0.44		4.43	2.48			1.55	0.9		2.54	1.38		105	-39.726		-44.0181		-41.9355	-45.6693			105	-56.3067	-39.726	8.13005		105	5.4921	1.23611
109	1	35	1.757	97.3	99.3	31.5188	32.1666	105.5	108.2	114.2	115.9	5.2	5.5	66	60	1.02	1.28		109	0.97	0.71		5.54	5.79			1.35	1.34		3.74	4.12		109	-26.8041		4.51264		-0.740741	10.1604			109	-34.8824	-26.8041	3.07049		109	0.985761	0.907526
111	1	24	1.817	117	116.4	35.4386	35.2568	116.8	116.1	122.2	122.4	5.1	4.8	104	84	1.32	1.17		111	2.06	1.26		7.03	5.78			1.21	1.32		4.87	3.88		111	-38.835		-17.7809		9.09091	-20.3285			111	-38.76	-38.835	-5.70587		111	1.64294	1.61164
112	1	21	1.847	85.6	85.3	25.0923	25.0043	86.1	86.5	107.1	106.1	5.4	5.6	142	130	0.65	0.79		112	0.82	0.82		4.29	4.43			1.36	1.48		2.55	2.57		112	0		3.2634		8.82353	0.784314			112	14.4743	0	-11.5505		112	1.61164	2.19058
114	2	26	1.717	84.6	86.8	28.6966	29.4428	91.7	96.5	118.8	119	5.3	4.8	82	85	0.75	0.52		114	0.48	0.33		3.91	3.81			1.46	1.84		2.23	1.82		114	-31.25		-2.55754		26.0274	-18.3857			114	-51.7596	-31.25	12.7896		114	1.59599	1.47082
115	2	20	1.832	81.6	82.7	24.313	24.6408	100.5	102.8	110.5	113.9	4.9	4.6	81	178	1.15	1.28		115	1.65	1.69		5.58	6.64			1.42	1.56		3.4	4.3		115	2.42424		18.9964		9.85915	26.4706			115	-14.4571	2.42424	15.1559		115	2.20623	2.26882
116	2	34	1.591	76.4	75	30.1823	29.6293	100.1	95.3	107.1	104.2	6.4	7	87	119	1.04	0.73		116	1.51	0.76		5.07	3.6			1.18	1		3.2	2.25		116	-49.6689		-28.9941		-15.2542	-29.6875			116	-67.8309	-49.6689	7.85944		116	1.64294	0.735409
118	2	22	1.747	81.9	83.1	26.8348	27.228	92.1	94.9	113.1	114.1	4.8	5.2	75	81	0.55	0.57		118	0.9	0.54		4.62	3.88			2.03	2.29		2.18	1.34		118	-40		-16.0173		12.8079	-38.5321			118	-35.7611	-40	-9.38789		118	1.73682	0.672821
120	1	29	1.7	68.5	69.8	23.7024	24.1522	90.1	88.8	98.9	97.5	5	4.9	68	93	0.92	1.17		120	1.17	1.01		5.09	5.39			1.47	1.66		3.08	3.27		120	-13.6752		5.89391		12.9252	6.16883			120	-25.2372	-13.6752	8.1042		120	2.91034	1.75246
121	1	26	1.818	86	85.2	26.0202	25.7782	85.9	88.3	106.3	106.8	5.4	5.5	46	59	0.61	0.75		121	1.04	1.09		3.46	3.38			1.13	1.13		1.85	1.75		121	4.80769		-2.31214		0	-5.40541			121	6.81501	4.80769	-0.314375		121	1.33	1.22047
123	2	21	1.671	75	76.7	26.8601	27.469	91	93.2	108.9	108.7	4.3	4	63	50	0.45	0.54		123	0.32	0.46		3.22	2.86			1.74	1.39		1.33	1.26		123	43.75		-11.1801		-20.1149	-5.26316			123	24.4084	43.75	23.8618		123	0.672821	1.064
136	2	22	1.662	68.2	68.9	24.6901	24.9435	88.5	88.2	99	100.2	4.6	4.9	103	91	0.78	0.6		136	1.61	0.77		5.33	4.21			2.26	2.05		2.33	1.81		136	-52.1739		-21.0131		-9.29204	-22.3176			136	-48.9852	-52.1739	-10.4628		136	1.09529	1.53341
137	1	29	1.814	79.5	79.3	24.1598	24.099	88.2	87.2	103.1	103.1	5	5.7	70	67	1.07	1.04		137	1.37	1.15		4.7	5.14			1.01	0.97		3.06	3.64		137	-16.0584		9.3617		-3.9604	18.9542			137	-21.3086	-16.0584	2.42368		137	1.67423	1.97152
138	1	40	1.71	78.8	78.6	26.9485	26.8801	97.7	96.8	103.8	102.3	5.1	5.7	65	90	0.99	1.15		138	1.33	1.38		4.82	5.57			1.1	1.06		3.11	3.88		138	3.7594		15.5602		-3.63636	24.7588			138	12.7933	3.7594	-6.38028		138	1.40823	1.64294
139	2	23	1.69	72.7	72.2	25.4543	25.2792	89.6	89	104.4	104.9	4.9	4.9	48	93	0.81	0.63		139	1.45	1.47		5.05	3.92			2.09	1.71		2.29	1.53		139	1.37931		-22.3762		-18.1818	-33.1878			139	-0.602031	1.37931	2.48237		139	0.704115	0.829291
140	2	24	1.6	73.8	73.8	28.8281	28.8281	88	87.5	111.5	111.3	5.1	5	88	69	0.68	0.96		140	1.28	1.28		4.42	4.84			1.69	1.77		2.14	2.48		140	0		9.50226		4.73373	15.8879			140	18.3702	0	-14.8204		140	1.31435	1.064
141	2	20	1.745	80.8	84.5	26.5351	27.7502	103.1	100.1	110.8	110.7	4.5	6.7	54	127	0.81	0.87		141	0.82	1.14		4.9	4.73			2.23	2.32		2.29	1.89		141	39.0244		-3.46939		4.03587	-17.4672			141	63.2345	39.0244	-13.4506		141	0.500704	1.61164
142	1	25	1.755	67.5	66.1	21.9154	21.4609	84.5	82.3	97	95.8	5.6	4.9	60	39	0.58	0.65		142	0.61	0.41		3.38	3.81			1.24	1.56		1.86	2.06		142	-32.7869		12.7219		25.8065	10.7527			142	-46.5691	-32.7869	6.89642		142	0.704115	0.563292
143	2	24	1.6	62.7	63.1	24.4922	24.6484	83	82.8	106.5	105.2	4.2	4.3	56	78	0.98	0.92		143	1.54	0.92		5.39	4.74			1.46	1.57		3.22	2.75		143	-40.2597		-12.0594		7.53425	-14.5963			143	-41.7741	-40.2597	-4.6009		143	1.36129	0.876232
144	1	25	1.73	73	72.8	24.3911	24.3242	83.7	83.7	102	101	4.8	4.5	73	64	0.76	1		144	0.64	0.83		4.67	5.25			1.3	1.1		3.08	3.77		144	29.6875		12.4197		-15.3846	22.4026			144	24.9693	29.6875	9.32855		144	0.672821	1.58035
145	1	21	1.677	71.1	72	25.2815	25.6016	76.7	80	99.6	101.5	4.6	4.9	42	56	0.59	0.64		145	0.82	0.55		3.93	4.46			1.51	2.04		2.04	2.17		145	-32.9268		13.486		35.0993	6.37255			145	-29.8658	-32.9268	-7.26269		145	1.25176	3.08246
146	2	32	1.676	69.8	71.1	24.8489	25.3117	79.7	76.4	106.6	105.4	5.1	5.3	102	129	1.11	1.26		146	1.98	1.82		5.87	5.62			1.06	0.97		3.9	3.81		146	-8.08081		-4.25894		-8.49057	-2.30769			146	25.6487	-8.08081	-29.01		146	2.67564	3.00422
150	2	20	1.64	71.4	70.4	26.5467	26.1749	88.1	89.1	104.8	105.3	5	4.8	84	85	0.83	0.8		150	0.9	0.87		3.82	3.67			1.11	0.86		2.3	2.41		150	-3.33333		-3.9267		-22.5225	4.78261			150	-2.9965	-3.33333	-0.220594		150	0.485057	0.813644
151	2	20	1.707	75.1	76.4	25.7735	26.2196	104	99.1	112.9	111.2	4.5	4.8	68	93	0.78	0.96		151	0.86	0.72		4.65	4.72			1.19	1.22		3.06	3.17		151	-16.2791		1.50538		2.52101	3.59477			151	-20.5553	-16.2791	1.5708		151	0.954467	1.47082
154	1	47	1.741	80.7	81.5	26.6242	26.8881	96.6	97.1	102.5	100.5	5.1	5	70	75	0.73	0.71		154	1.87	1.13		4.32	3.9			1.33	1.39		2.13	1.99		154	-39.5722		-9.72222		4.51128	-6.57277			154	-32.8375	-39.5722	-11.4139		154	0.93882	1.20482
155	1	25	1.745	85.9	86.9	28.2099	28.5384	97	100	109.9	109.1	5.7	5.5	68	67	0.85	1.09		155	1.52	1.01		4.43	4.88			1.07	1.09		2.66	3.33		155	-33.5526		10.158		1.86916	25.188			155	-22.243	-33.5526	-14.2863		155	1.94023	1.62729
156	1	23	1.783	72.9	73.3	22.9311	23.0569	82.7	83.1	100.5	100.9	5.4	5.5	83	83	0.86	0.88		156	1.11	0.89		5.03	4.82			1.54	1.53		2.98	2.88		156	-19.8198		-4.17495		-0.649351	-3.3557			156	-35.9029	-19.8198	10.9113		156	1.79941	1.97152
158	1	25	1.74	72.7	71.6	24.0124	23.6491	80.4	79.4	101.2	99.8	4.7	5.1	42	42	0.54	0.8		158	0.67	0.54		3.9	4.42			1.28	1.29		2.31	2.88		158	-19.403		13.3333		0.78125	24.6753			158	-28.4139	-19.403	5.04261		158	1.61164	2.91034
160	2	23	1.58	60.4	61.4	24.1948	24.5954	85.3	82.8	109.2	99.6	5	4.6	80	76	0.69	0.7		160	0.7	0.43		4.48	4.38			1.55	1.75		2.61	2.43		160	-38.5714		-2.23214		12.9032	-6.89655			160	-46.4314	-38.5714	0.996267		160	2.70693	1.59599
161	1	22	1.85	88.7	92.1	25.9167	26.9102	87.2	97	107.3	107.1	4.8	4.1	54	76	0.47	0.65		161	0.89	0.88		3.36	3.82			1.47	1.61		1.48	1.81		161	-1.1236		13.6905		9.52381	22.2973			161	-1.99341	-1.1236	1.14725		161	0.719762	0.657174
163	1	23	1.76	80.3	79.3	25.9233	25.6005	87.5	84.8	102.3	101.3	4.8	4.9	55	47	0.77	0.94		163	1.43	0.76		4.38	4.35			1.05	1.23		2.67	2.77		163	-46.8531		-0.684932		17.1429	3.74532			163	-45.1867	-46.8531	-8.33017		163	0.531998	0.657174
165	2	48	1.754	80.7	82	26.231	26.6535	100.7	101	105	105	4.7	4.7	67	63	1	1.25		165	2.45	1.84		5.07	5.8			1.23	1.27		2.71	3.68		165	-24.898		14.3984		3.25203	35.7934			165	-18.4328	-24.898	-8.82952		165	0.547645	1.18917
166	2	37	1.669	69.8	70.8	25.0578	25.4168	85.3	84.9	100.6	100.1	4.7	4.3	48	44	0.73	0.64		166	0.67	0.62		4.44	4.33			1.84	1.74		2.29	2.31		166	-7.46269		-2.47748		-5.43478	0.873362			166	7.86994	-7.46269	-13.4702		166	0.46941	0.406822
167	2	50	1.66	73.2	75.1	26.5641	27.2536	93.6	93.5	105.8	107.8	4.7	4.5	98	50	1.12	1.2		167	1.11	1.2		5.39	5.58			1.26	1.39		3.62	3.64		167	8.10811		3.52505		10.3175	0.552486			167	18.8042	8.10811	-7.07652		167	2.14364	3.08246
168	1	27	1.66	75.1	75.4	27.2536	27.3625	87.8	87.5	99.2	101.6	5.4	4.9	106	101	1.25	1.03		168	0.98	1.06		5.96	5.21			1.89	1.44		3.62	3.28		168	8.16327		-12.5839		-23.8095	-9.39227			168	7.9006	8.16327	2.13006		168	0.766703	1.53341
169	2	32	1.595	63.8	64.9	25.0784	25.5108	86.1	91.5	102	104.7	4.6	4.6	59	44	,	1.03		169	0.76	0.88		5.58	4.98			2.01	1.66		3.22	2.92		169	15.7895		-10.7527		-17.4129	-9.31677			169	2.56509	15.7895	14.2344		169	1.12658	1.14223
170	1	30	1.805	77.5	78.2	23.7874	24.0023	90.2	91.5	107.4	106.9	4.3	4.9	54	72	0.72	0.54		170	0.62	0.67		3.99	3.47			1.66	1.61		2.05	1.55		170	8.06452		-13.0326		-3.01205	-24.3902			170	14.8594	8.06452	-3.8092		170	0.907526	1.76811
171	2	36	1.632	68.2	68.8	25.6061	25.8314	82.9	83.4	101	102.6	4.2	4.4	43	38	1.02	0.84		171	1.35	0.94		5.39	4.8			2.14	2.06		2.63	2.31		171	-30.3704		-10.9462		-3.73832	-12.1673			171	-30.9993	-30.3704	-3.75487		171	2.11235	2.73823
172	1	31	1.842	79.3	78.2	23.3719	23.0477	84.2	82.5	99.5	96.1	5	4.6	52	50	1.39	1.35		172	1.2	1.38		6.74	6.54			1.39	1.31		4.8	4.6		172	15		-2.96736		-5.7554	-4.16667			172	26.2972	15	-6.47349		172	3.05117	4.09951
173	2	24	1.665	72.4	71	26.1162	25.6112	99	98.6	106.2	106	4.8	5	68	76	0.89	0.85		173	1	0.89		5.3	5.07			2.17	2.31		2.67	2.35		173	-11		-4.33962		6.45161	-11.985			173	-21.1114	-11	7.31661		173	4.60022	2.87905
174	2	36	1.646	67.1	66.8	24.7664	24.6557	77.4	76.6	105.1	106.8	5	4.5	74	51	0.66	0.83		174	0.51	0.7		4.3	5.02			1.82	1.9		2.25	2.8		174	37.2549		16.7442		4.3956	24.4444			174	38.1117	37.2549	5.86552		174	1.92458	3.19199
175	1	25	1.744	84.7	83.8	27.8478	27.5519	101.2	100.6	110.6	109.5	5.4	5.4	104	107	1.13	1.21		175	1.47	0.98		5.72	5.83			1.11	1.04		3.93	4.34		175	-33.3333		1.92308		-6.30631	10.4326			175	-34.8791	-33.3333	-3.46147		175	1.09529	2.22187
176	2	42	1.61	64.1	62	24.729	23.9188	86.1	86.4	102.2	100.3	5	4.8	55	63	0.81	0.63		176	0.44	0.42		4.74	4.21			1.79	1.77		2.75	2.25		176	-4.54545		-11.1814		-1.11732	-18.1818			176	11.2962	-4.54545	-13.4286		176	1.26741	1.43952
177	2	45	1.612	64.7	64.8	24.8986	24.937	83.1	84.1	97.5	97.1	5.8	5.9	47	57	0.8	1.05		177	0.62	0.69		4.29	5.44			1.21	1.32		2.8	3.8		177	11.2903		26.8065		9.09091	35.7143			177	20.0879	11.2903	-4.97168		177	1.26741	0.891879
178	2	25	1.625	79.5	78.7	30.1065	29.8036	102.9	101.6	107.1	106.1	5.3	5	168	127	,	0.91		178	1.29	1.21		5.48	4.74			1.45	1.14		3.44	3.04		178	-6.20155		-13.5036		-21.3793	-11.6279			178	-16.0243	-6.20155	7.84542		178	1.89329	1.36129
179	2	40	1.673	73	72.3	26.0814	25.8313	88	86.7	102.5	101.3	4.9	4.5	107	70	1.37	1.47		179	1.71	1.13		6.36	6.66			1.35	1.15		4.22	4.99		179	-33.9181		4.71698		-14.8148	18.2464			179	-36.1789	-33.9181	-2.95533		179	3.17634	3.52058
181	2	33	1.604	78	78.7	30.317	30.5891	99.5	98	109.4	108.9	5.4	5.4	152	129	1.02	0.87		181	1.9	1.31		5.13	5.06			1.05	1.14		3.21	3.32		181	-31.0526		-1.36452		8.57143	3.42679			181	-26.73	-31.0526	-8.02033		181	5.7581	2.5974
182	1	42	1.78	108.3	107.3	34.1813	33.8657	116.4	118	121.4	120.3	5.7	5.9	63	87	1.26	1.38		182	2.25	2.17		5.38	5.87			1.03	1.03		3.32	3.84		182	-3.55556		9.10781		0	15.6627			182	-14.3851	-3.55556	9.11563		182	1.2987	0.657174
183	1	49	1.771	79.8	79	25.4429	25.1878	90.9	90.1	100.9	99.6	5.1	5.2	53	49	0.8	0.8		183	0.55	0.48		4.69	4.52			1.72	1.73		2.72	2.57		183	-12.7273		-3.62473		0.581395	-5.51471			183	-14.8134	-12.7273	0.30344		183	0.766703	2.19058
184	2	42	1.584	70.7	69	28.1779	27.5004	82.5	85	107	109.1	4.8	4.8	43	45	0.77	0.74		184	0.75	0.47		4.36	3.94			1.38	1.42		2.64	2.3		184	-37.3333		-9.63303		2.89855	-12.8788			184	-33.6404	-37.3333	-8.50113		184	0.954467	0.672821
185	2	19	1.516	61	60.9	26.5419	26.4984	82.1	81.9	103	103.1	4.6	4.6	57	54	0.73	0.61		185	0.99	0.71		4.74	4.52			1.68	2.03		2.61	2.16		185	-28.2828		-4.64135		20.8333	-17.2414			185	-36.1154	-28.2828	2.6266		185	4.85057	1.47082
188	1	39	1.787	95.1	95.5	29.7805	29.9057	105.3	105.9	108.1	108.6	5.1	5	100	131	1.2	1.08		188	1.72	1.13		5.84	4.98			1.13	1		3.92	3.46		188	-34.3023		-14.726		-11.5044	-11.7347			188	-35.4658	-34.3023	-3.93806		188	0	0
189	1	39	1.812	94.7	95	28.8425	28.9339	102.8	102.9	108.8	108.4	5.6	5.7	107	74	0.97	1.14		189	0.87	0.61		5.35	5.45			1.16	1.22		3.79	3.95		189	-29.8851		1.86916		5.17241	4.22164			189	-14.9847	-29.8851	-16.7106		189	2.78517	2.0967
190	2	38	1.634	67.3	67.4	25.2064	25.2439	92.5	92.5	102	105	4.8	4.7	47	44	0.88	0.88		190	0.53	0.43		4.98	4.77			1.85	1.65		2.89	2.92		190	-18.8679		-4.21687		-10.8108	1.03806			190	-12.6322	-18.8679	-7.66789		190	3.97434	2.31576
191	2	49	1.714	99.7	102.2	33.937	34.788	102.7	103.9	129.2	129.3	5	4.6	73	66	1.03	1.14		191	1.01	0.71		5.98	6.33			1.46	1.76		4.06	4.24		191	-29.703		5.85284		20.5479	4.4335			191	-32.1902	-29.703	-2.0879		191	0	4.31857
192	2	28	1.56	80.8	80.4	33.2018	33.0375	97.2	98	125.6	122.4	5.1	5.1	108	103	1.14	1.24		192	1.81	1.25		5.56	6.01			1	1.35		3.73	4.09		192	-30.9392		8.09353		35	9.65147			192	-31.8491	-30.9392	-3.61044		192	3.31716	2.72258
193	1	26	1.814	86.6	87	26.3174	26.439	88.5	88.1	104	104.7	5.3	5.3	69	79	0.43	0.72		193	1.62	0.96		3.73	4.17			1.05	1.26		1.94	2.47		193	-40.7407		11.7962		20	27.3196			193	-33.7082	-40.7407	-11.8516		193	2.03411	1.81505
194	2	19	1.623	61.9	61.7	23.4992	23.4233	84.2	82.2	101.4	99	4.3	4.6	48	33	0.69	0.76		194	0.69	0.56		4.2	4.56			1.38	1.61		2.5	2.69		194	-18.8406		8.57143		16.6667	7.6			194	-20.7526	-18.8406	-0.825163		194	3.97434	2.69128
195	1	27	1.883	103.5	104.2	29.1904	29.3878	98.5	100.2	116.9	117.1	5.3	5.3	95	90	0.9	0.87		195	1.26	0.96		4.98	5.04			1.27	1.39		3.13	3.21		195	-23.8095		1.20482		9.44882	2.55591			195	-33.1003	-23.8095	4.56933		195	2.3314	2.44093
196	1	21	1.751	103.7	102.9	33.8226	33.5616	111.6	111.9	126.9	126.1	5.3	5.1	84	110	0.72	0.79		196	1.1	1.33		3.75	3.95			0.86	0.89		2.38	2.45		196	20.9091		5.33333		3.48837	2.94118			196	16.8649	20.9091	7.35214		196	2.84775	2.31576
198	1	39	1.976	99.6	101.1	25.5085	25.8927	92.4	93.4	112.3	113	5.2	5.2	43	84	0.93	1.09		198	0.53	0.86		5.22	5.95			1.39	1.44		3.59	4.11		198	62.2642		13.9847		3.59712	14.4847			198	47.2759	62.2642	23.1832		198	2.03411	4.22469
201	2	45	1.712	100.3	102.4	34.2211	34.9375	112	111.3	124.2	124.7	5.6	5.8	62	60	0.62	0.78		201	0.73	0.87		3.85	4.5			1.48	1.41		2.03	2.69		201	19.1781		16.8831		-4.72973	32.5123			201	44	19.1781	-17.1534		201	0	0.891879
203	1	37	1.792	73.9	74.2	23.0127	23.1062	84.5	84.5	101.3	103.2	5.1	5.6	67	62	0.87	0.9		203	0.7	0.49		4.54	4.52			1.32	1.4		2.9	2.9		203	-30		-0.440529		6.06061	0			203	-39.8568	-30	4.04964		203	1.94023	1.23611
205	1	29	1.8	76.1	77.2	23.4877	23.8272	85.3	88.1	98.9	99.3	5.2	5.3	57	51	0.93	0.96		205	4	1.7		5.39	5.22			1.11	1.37		2.44	3.07		205	-57.5		-3.15399		23.4234	25.8197			205	-61.1991	-57.5	-5.53773		205	0.93882	1.09529
206	2	28	1.763	80.3	81.4	25.8351	26.1891	94.7	96.1	108.4	109.5	4.8	5.2	147	126	0.68	0.75		206	1.85	1.63		3.91	4.41			1.25	1.36		1.81	2.3		206	-11.8919		12.7877		8.8	27.0718			206	-17.6187	-11.8919	3.49327		206	0	0.751056
207	2	34	1.655	69.2	68.4	25.2645	24.9724	87.3	87.9	104.3	102.6	5.3	5.4	100	47	0.41	0.66		207	0.91	0.46		3.67	3.64			1.51	1.6		1.74	1.83		207	-49.4505		-0.817439		5.96026	5.17241			207	-42.9195	-49.4505	-12.8304		207	0.813644	0.813644
208	1	26	1.92	108.5	110.9	29.4325	30.0836	102.9	103.3	115.8	117.1	4.6	5.4	44	66	0.58	0.62		208	0.79	0.79		3	2.86			0.8	0.76		1.84	1.74		208	0		-4.66667		-5	-5.43478			208	11.794	0	-9.3009		208	0	0.563292
209	2	32	1.607	64.5	63.4	24.9763	24.5503	83	83.9	103.1	99.2	4.9	5	45	50	0.86	0.85		209	1.08	0.83		5.36	5.4			1.77	2.12		3.09	2.9		209	-23.1481		0.746269		19.774	-6.14887			209	-39.7277	-23.1481	10.7931		209	1.09529	1.15788
211	1	28	1.957	96.6	96.6	25.2229	25.2229	102.9	102.6	113.2	110.1	5.3	5	112	96	1.08	1.26		211	2.62	1.48		5.72	6.04			1.16	1.11		3.36	4.25		211	-43.5115		5.59441		-4.31034	26.4881			211	-40.4162	-43.5115	-8.99235		211	1.22047	1.37694
212	1	37	1.754	97.5	97.6	31.6917	31.7242	106.5	106.8	106.5	107.9	5.6	5.8	114	97	0.86	0.8		212	1.26	0.87		4.89	3.87			0.89	0.87		3.42	2.6		212	-30.9524		-20.8589		-2.24719	-23.9766			212	-25.9081	-30.9524	-8.60994		212	0.657174	0.672821
213	2	28	1.816	106.7	108.3	32.3544	32.8395	109	110	131.2	129	5	5.3	103	169	0.71	0.74		213	0.85	0.82		3.89	4.08			1.26	1.19		2.24	2.51		213	-3.52941		4.88432		-5.55556	12.0536			213	-9.84944	-3.52941	5.33501		213	0.610233	0.704115
214	2	21	1.637	81.8	81.8	30.525	30.525	95.1	91.4	115	113.6	4.1	4.8	59	86	0.52	0.51		214	0.89	0.81		3.69	3.46			1.59	1.35		1.69	1.74		214	-8.98876		-6.23306		-15.0943	2.95858			214	-24.4821	-8.98876	12.1569		214	0.485057	0.954467
215	2	24	1.594	63.9	63.5	25.1492	24.9918	86.6	87.8	98.1	97.9	4.7	4.9	82	65	0.97	0.98		215	1.25	1.52		5.34	5.13			1.42	1.25		3.35	3.18		215	21.6		-3.93258		-11.9718	-5.07463			215	14.1526	21.6	10.3195		215	8.80926	1.81505
218	1	19	1.79	79.5	80.5	24.812	25.1241	83.1	84.1	103.7	104.8	5.3	5	62	60	0.68	0.44		218	0.7	0.43		4.07	4.1			1.45	1.49		2.3	2.41		218	-38.5714		0.737101		2.75862	4.78261			218	-29.2949	-38.5714	-13.3864		218	3.94304	2.25317
219	2	21	1.686	75.1	74.6	26.4195	26.2436	98.4	100.2	110.1	110.6	4.7	4.8	108	143	0.63	0.59		219	1.13	1.18		4.06	3.82			1.49	1.62		2.05	1.66		219	4.42478		-5.91133		8.72483	-19.0244			219	-4.03254	4.42478	8.40707		219	1.58035	2.80081
220	1	45	1.707	84	83.9	28.8278	28.7935	90.2	91.3	107.3	104.7	5	5.2	66	79	1.2	0.99		220	1.14	0.84		6.26	4.92			1.65	1.71		4.09	2.82		220	-26.3158		-21.4058		3.63636	-31.0513			220	-37.8637	-26.3158	6.06105		220	9.48208	3.77093
221	1	23	1.81	81.8	81.2	24.9687	24.7856	85.4	85.3	101	104.1	4.6	4.6	49	37	0.6	0.63		221	0.81	0.7		3.02	3.19			0.74	0.71		1.91	2.16		221	-13.5802		5.62914		-4.05405	13.089			221	-13.4269	-13.5802	-1.71326		221	4.4594	5.64857
222	1	31	1.738	77.5	79.5	25.6568	26.3189	96.5	98.1	103.9	104.2	4.9	5.3	65	72	0.68	0.85		222	1.55	1.76		5.83	5.12			1.79	1.53		3.33	2.78		222	13.5484		-12.1784		-14.5251	-16.5165			222	8.28136	13.5484	7.19561		222	0.594586	2.30011
223	2	27	1.555	63.1	63.9	26.0957	26.4265	90.1	89	100.9	102	5	5.2	55	51	0.69	0.76		223	0.93	0.83		4.26	4.27			1.42	1.27		2.41	2.62		223	-10.7527		0.234742		-10.5634	8.71369			223	-8.26993	-10.7527	-3.21395		223	3.94304	7.16633
224	2	20	1.551	70.1	70.4	29.1403	29.265	.	88.8	100.5	109.4	6.1	6.6	112	109	0.82	0.97		224	1.65	1.63		4.84	5.56			1.7	1.72		2.38	3.09		224	-1.21212		14.876		1.17647	29.8319			224	-5.5144	-1.21212	4.0139		224	7.40103	12.0013
225	1	20	1.762	118.1	118.4	38.0398	38.1364	121.3	122	126.7	128.1	5.2	5	149	138	0.35	0.33		225	0.94	1.11		2.39	2.19			0.88	0.81		1.08	0.87		225	18.0851		-8.3682		-7.95455	-19.4444			225	0.97922	18.0851	17.861		225	1.79941	1.07964
227	1	28	1.702	68.9	68.6	23.7848	23.6813	82.3	82.5	95	95.4	5.1	5	57	51	0.71	0.75		227	1.24	0.99		4	4.39			1.22	1.28		2.21	2.66		227	-20.1613		9.75		4.91803	20.362			227	-11.9844	-20.1613	-9.50497		227	4.97575	4.77234
228	1	22	1.74	78.1	79.1	25.796	26.1263	87.1	88.4	98.6	99.8	4.5	4.1	42	45	0.67	0.78		228	0.58	0.62		3.49	3.7			1.42	1.18		1.8	2.24		228	6.89655		6.01719		-16.9014	24.4444			228	32.1207	6.89655	-19.4646		228	1.17353	2.6287
230	1	40	1.751	80.1	80.8	26.1252	26.3535	87.1	88.5	103.1	103.1	5.1	5	63	50	1.14	1.2		230	1.29	2.11		5.75	6.96			1.29	1.25		3.87	4.74		230	63.5659		21.0435		-3.10078	22.4806			230	36.5913	63.5659	33.4526		230	2.39399	3.83352
231	2	31	1.641	103.6	104	38.4718	38.6203	116.3	115.8	129.5	129.3	5.2	4.8	100	97	0.68	0.7		231	1.24	0.93		3.46	3.78			1.13	1.2		1.76	2.15		231	-25		9.24855		6.19469	22.1591			231	-17.5226	-25	-9.69546		231	2.04976	2.55046
232	2	34	1.686	94.3	93.6	33.1739	32.9276	104.2	104.8	116.2	114.6	5.1	5.5	89	61	0.96	0.91		232	1.3	0.86		5.44	5.02			1.49	1.44		3.35	3.18		232	-33.8462		-7.72059		-3.3557	-5.07463			232	-36.5282	-33.8462	-2.59027		232	3.09811	3.84916
233	1	31	1.857	93.9	93.7	27.2296	27.1716	104.9	103.9	114.4	113.5	5	5.3	104	90	0.46	0.65		233	1.88	1.3		3.99	3.88			1.28	1.38		1.85	1.9		233	-30.8511		-2.75689		7.8125	2.7027			233	-33.0663	-30.8511	-2.50071		233	1.95588	4.52198
235	2	23	1.603	78	76.6	30.3548	29.81	88.6	85.2	113.3	113.7	5.3	5.3	72	97	0.85	0.95		235	0.76	1.07		5.7	5.73			2.91	2.83		2.44	2.41		235	40.7895		0.526316		-2.74914	-1.22951			235	-5.12075	40.7895	45.6851		235	10.1549	7.76091
236	2	26	1.58	60.6	59.6	24.275	23.8744	81.3	81.2	103.1	104	4.2	4.5	60	56	0.53	0.54		236	0.91	0.69		3.98	3.92			1.89	1.79		1.67	1.81		236	-24.1758		-1.50754		-5.29101	8.38323			236	-12.0085	-24.1758	-13.4993		236	12.2829	5.33563
237	2	35	1.7	69.8	72.8	24.1522	25.1903	81.4	82.8	106.2	106.7	5.1	5.1	72	88	1.04	1.07		237	0.91	1.02		5.15	6			1.54	1.86		3.19	3.67		237	12.0879		16.5049		20.7792	15.047			237	9.78051	12.0879	4.4769		237	10.906	16.3824
238	1	24	1.721	79.6	79.4	26.8752	26.8077	85	84.4	104.5	102.3	4.4	4.8	62	81	0.8	0.84		238	1.18	1.12		4.32	4.37			1.23	1.11		2.55	2.75		238	-5.08475		1.15741		-9.7561	7.84314			238	-9.30654	-5.08475	3.32401		238	4.88187	5.11657
239	2	21	1.621	68.9	68.5	26.2212	26.069	96.1	94.4	103.1	102.1	4.5	4.7	104	155	1.18	1.1		239	2.06	2.15		6.29	6.06			1.84	1.61		3.5	3.46		239	4.36893		-3.6566		-12.5	-1.14286			239	3.40118	4.36893	2.11209		239	15.2715	9.98279
240	1	25	1.711	88.4	90.6	30.1962	30.9477	99.1	103	108.3	109	5.1	5.1	71	103	0.65	0.68		240	1.34	0.85		4.1	4.58			1.28	1.5		2.2	2.69		240	-36.5672		11.7073		17.1875	22.2727			240	-44.8281	-36.5672	1.65484		240	1.40823	0.735409
241	1	26	1.722	72.8	73.2	24.5508	24.6857	87.1	86.4	99.8	98.5	5.2	5.1	51	51	0.64	0.65		241	0.57	0.86		4.41	4.24			2.09	1.9		2.06	1.94		241	50.8772		-3.85488		-9.09091	-5.82524			241	42.1608	50.8772	16.0894		241	1.14223	0.829291
243	1	20	1.806	81.1	83.9	24.8648	25.7233	82.6	88.2	100.7	106.8	5.1	5.5	55	76	0.51	0.38		243	0.51	0.93		3.57	3.34			1.08	1		2.26	1.91		243	82.3529		-6.44258		-7.40741	-15.4867			243	75.3455	82.3529	19.7131		243	0.610233	0.531998
244	1	34	1.808	88.3	88	27.0124	26.9207	99	99	108	109	5.1	5.3	117	88	0.74	0.8		244	1.08	0.95		3.86	4.39			1.18	1.22		2.18	2.73		244	-12.037		13.7306		3.38983	25.2294			244	-18.9378	-12.037	4.45526		244	0.578939	0.422469
245	2	29	1.775	91.7	93.1	29.1053	29.5497	96.9	103	117	118.1	4.3	4.7	110	123	0.65	0.48		245	1.47	1.46		3.85	4.28			1.75	1.9		1.42	1.71		245	-0.680272		11.1688		8.57143	20.4225			245	20.1217	-0.680272	-16.9707		245	0.657174	0.751056
246	2	24	1.578	65.7	68.5	26.3847	27.5091	93.2	95.1	105.2	106	5.3	5.4	65	85	0.82	0.78		246	1.12	0.97		4.44	4.55			1.21	1.2		2.72	2.9		246	-13.3929		2.47748		-0.826446	6.61765			246	-19.1628	-13.3929	3.28828		246	0.907526	2.42529
247	2	19	1.651	88.7	88.8	32.5409	32.5776	96.6	89.2	117	129.4	5.1	5	91	75	1.09	1.01		247	1.46	1.19		6.47	5.92			2.39	2.4		3.41	2.97		247	-18.4932		-8.50077		0.41841	-12.9032			247	8.13001	-18.4932	-24.7189		247	1.0327	0.438116
248	2	20	1.668	91.1	93	32.7436	33.4265	106.5	103.8	119.4	118.5	4.6	5	99	118	1.02	0.84		248	1.14	0.98		5.07	3.92			1.36	1.25		3.19	2.22		248	-14.0351		-22.6824		-8.08824	-30.4075			248	-16.1911	-14.0351	0.151926		248	0.93882	1.43952
251	1	29	1.65	73.7	75.6	27.0707	27.7686	87.6	88	100.1	101	5.5	5.7	74	79	1	0.9		251	1.02	0.7		4.79	4.34			1.11	0.98		3.21	3.04		251	-31.3725		-9.39457		-11.7117	-5.29595			251	-27.9785	-31.3725	-7.29237		251	0.876232	1.04835
252	1	30	1.8	87.3	88.1	26.9444	27.1914	102.5	103.1	106.9	106.7	4.6	4.8	75	98	0.92	0.99		252	1.3	1.5		4.4	4.87			1.06	1.05		2.74	3.13		252	15.3846		10.6818		-0.943396	14.2336			252	20.8234	15.3846	-1.49471		252	1.00141	1.09529
253	1	35	1.695	83.3	82.6	28.9938	28.7502	96	97	104	103.9	5.4	5.2	84	72	1.16	0.9		253	0.98	1.14		5.09	4.85			1.08	1.03		3.56	3.3		253	16.3265		-4.71513		-4.62963	-7.30337			253	-6.22467	16.3265	22.1487		253	1.12658	0.93882
254	2	21	1.716	100.7	102.6	34.1975	34.8428	110.1	112.9	120.5	122.5	5.4	5.7	214	240	1.19	0.81		254	1.65	1.22		6.5	4.65			1.43	1.48		4.31	2.61		254	-26.0606		-28.4615		3.4965	-39.4432			254	-20.1395	-26.0606	-8.55974		254	2.03411	0.422469
255	2	23	1.609	66	66.1	25.4936	25.5323	85.6	86	102.3	103.1	4.8	5.2	75	110	0.52	0.55		255	1.17	0.59		3.69	3.5			1.43	1.58		1.72	1.65		255	-49.5726		-5.14905		10.4895	-4.06977			255	-50.0469	-49.5726	-6.97047		255	1.40823	0.31294
256	2	20	1.55	62.9	61.9	26.1811	25.7648	86.7	86.3	97.4	96	4.5	4.4	155	115	1.07	0.92		256	1.93	1.85		5.32	4.89			1.23	1.27		3.2	2.77		256	-4.14508		-8.08271		3.25203	-13.4375			256	13.0342	-4.14508	-14.4869		256	3.52058	0.797997
258	1	22	1.875	98.7	99.1	28.0747	28.1884	99.2	99.4	111	112	5	5.4	64	64	0.69	0.57		258	0.87	0.69		3.95	3.66			1.51	1.46		2.04	1.88		258	-20.6897		-7.34177		-3.31126	-7.84314			258	-43.5674	-20.6897	16.4743		258	1.01706	0.954467
																																															Mean	1.96812	1.94258
																																															SD	2.06743	1.8996
																																																	CE 12:0
																																																	µmol/L
[truncated: 155 more columns]
